# Supplementary material for: Predictors of patient-reported quality of care in low- and middle-income countries: a four-country survey of person-centered care
Source: Int J Qual Health Care. 2021 Jul 28;33(3):mzab110. doi: 10.1093/intqhc/mzab110 (PMC8519224; doi:10.1093/intqhc/mzab110)
Supplement: mzab110_Supp [file mzab110_supp.zip]

Archive with 1 entries (1 files):
- RIWI PRQOC Manuscript - Supplement.docx
